# Supplementary material for: Comparative Genome-Wide Identification of the Fatty Acid Desaturase Gene Family in Tea and Oil Tea
Source: Plants (Basel). 2024 May 23;13(11):1444. doi: 10.3390/plants13111444 (PMC11174766; doi:10.3390/plants13111444)
Supplement: Supplementary file 1 [file plants-13-01444-s001.zip]

Archive with 7 entries (7 files):
- Supplementary-Figure S1.pdf
- Supplementary-Figure S2.pdf
- Supplementary-Figure S3.pdf
- Supplementary-Figure S4.pdf
- Supplementary-Figure S5.pdf
- Supplementary-Figure S6.pdf
- Supplenmentary-Tables.xlsx
