# Supplementary material for: Comparative Genome-Wide Identification of the Fatty Acid Desaturase Gene Family in Tea and Oil Tea
Source: Plants (Basel). 2024 May 23;13(11):1444. doi: 10.3390/plants13111444 (PMC11174766; doi:10.3390/plants13111444)
Supplement: Supplementary file 1 [file plants-13-01444-s001.zip › Supplenmentary-Tables.xlsx]

## Sheet: Sheet1
Table S1: Details of primers used in this study.
Name	Sequence (5’-3’)
FAD7-F	CATATCCCATCTACCTGTGG
FAD7-R	GGGAACACCATAGAGTTTAAG
FAB2-F	GTGGACCTGAGGGAGAGAGC
FAB2-R	CAGCCCAAGGACTGGGGCTTG
FAD8-F	CCCATCCCTCAACACTTTCC
FAD8-R	CACCTTGAGAACCCATTTTCTC
FAD2-F	CAACCAAACATGAACAGCAG
FAD2-R	GATGTAAGAGGTGGTGACGTAG
FAD3-F	TCAAGACGGTTACTGCTTCAC
FAD3-R	GTCCTCATCGCCGAACTTATC

## Sheet: Sheet2
Table S2: Characteristics of FAD gene family in tea and oil tea.
Sequence ID	Number of Amino Acid	Molecular Weight（MW/10^3）	Theoretical pI	Instability Index	Aliphatic Index	Grand Average of Hydropathicity	Subcellular localizations
CsDES1	327	37.998	8.7	39.2	87.92	0.019	Chloroplast
ClDES1	327	37.9781	8.7	39.16	89.42	0.023	Chloroplast
CoDES1	327	37.9781	8.7	39.16	89.42	0.023	Chloroplast
CsDES2	328	38.1542	7.29	47.19	86.83	-0.032	Cytoplasm
CcDES1	328	38.1122	7.29	45.34	86.52	-0.025	Cytoplasm
CoDES2	328	38.0981	6.95	45.34	86.52	-0.023	Cytoplasm
ClDES2	328	38.0981	6.95	45.34	86.52	-0.023	Cytoplasm
CsSLD1	439	50.5593	8.2	37.21	89.45	0.026	Endoplasmic reticulum
CcSLD1	439	50.5593	8.2	37.21	89.45	0.026	Endoplasmic reticulum
ClSLD1	439	50.5593	8.2	37.21	89.45	0.026	Endoplasmic reticulum
CoSLD1	439	50.5593	8.2	37.21	89.45	0.026	Endoplasmic reticulum
CoSLD2	448	51.3543	8.67	43.9	84.62	0.029	Nucleus
ClSLD2	404	46.4137	7.92	43.47	85.87	0.105	Nucleus
CcSLD2	448	51.3164	8.76	44.39	85.04	0.04	Nucleus
CsSLD2	448	51.3284	8.76	43.84	85.92	0.044	Plasma membrane
ClSLD3	369	42.4416	9.41	43.22	91.65	0.198	Plasma membrane
ClSLD4	284	33.1255	9.1	42.57	89.23	0.102	Cytoplasm
ClSLD5	229	25.3717	8.94	32.99	98.78	0.33	Vacuole
CsSLD3	447	51.0071	8.85	36.42	88.77	0.078	Endoplasmic reticulum
CoSLD3	447	51.2192	9.05	37.49	87.23	0.029	Plasma membrane
CcSLD3	447	51.2192	9.05	37.49	87.23	0.029	Plasma membrane
ClSLD6	447	51.1662	8.93	37.06	87.23	0.045	Plasma membrane
CcADS1	411	47.198	9.78	51.44	80.88	-0.18	Plasma membrane
ClADS1	402	46.1739	9.55	51.09	80.27	-0.124	Plasma membrane
CoADS1	415	47.5703	9.05	54.27	79.4	-0.133	Plasma membrane
CsADS1	378	43.4268	9.63	49.69	83.81	-0.088	Plasma membrane
CoFAD6	443	51.5501	9.23	53.07	86.55	-0.164	Chloroplast
CsFAD6	448	52.1467	9.33	53.11	86.03	-0.182	Mitochondrion
ClFAD6	448	52.1448	9.23	53.59	86.67	-0.159	Chloroplast
CcFAD3.1	389	44.3809	8.98	29.85	85.09	-0.133	Plasma membrane
CsFAD3.1	376	43.5881	8.51	33.24	85.98	-0.175	Plasma membrane
ClFAD3.1	388	44.7485	8.94	34.67	87.09	-0.17	Cytoplasm
ClFAD3.2	418	47.972	6.99	34.34	89.21	-0.161	Plasma membrane
CsFAD3.2	418	48.0791	7.47	33.73	88.76	-0.189	Plasma membrane
CcFAD3.2	418	47.9899	6.85	33.94	88.76	-0.172	Plasma membrane
CcFAD2.1	383	44.2421	8.43	43.03	95.4	-0.028	Endoplasmic reticulum
CsFAD2.1	383	44.2481	8.4	41.03	95.4	-0.017	Endoplasmic reticulum
CcFAD2.2	382	44.4412	8.5	39.86	88.25	-0.074	Plasma membrane
CsFAD2.2	382	44.4813	8.46	38.34	89.79	-0.052	Plasma membrane
ClFAD2.1	382	44.3821	8.32	39.54	89.53	-0.05	Plasma membrane
CoFAD7	445	50.8411	8.66	45.75	86.29	-0.3	Plasma membrane
ClFAD7	452	51.6129	8.43	45.2	86.46	-0.282	Plasma membrane
CcFAD7	452	51.6859	8.21	44.73	84.73	-0.317	Plasma membrane
CsFAD7	451	51.4468	8.66	41.19	88.16	-0.27	Plasma membrane
CoFAD8	416	47.6226	8.74	31.81	78.92	-0.28	Chloroplast
ClFAD8	438	50.2057	8.62	34.33	82.51	-0.215	Chloroplast
CsFAD8	438	50.2838	8.73	36.42	81.62	-0.224	Chloroplast
CcFAD8	438	50.2869	8.92	33.34	82.74	-0.229	Chloroplast
CcFAD4	313	34.8796	8.78	57.14	82.27	-0.169	Chloroplast
CsFAD4	311	34.7848	9.2	54.68	82.15	-0.17	Chloroplast
CoFAD4	309	34.5825	8.5	61.39	84.92	-0.118	Chloroplast
ClFAD4	309	34.5814	8.5	61.2	82.07	-0.176	Chloroplast
CsFAB2.1	396	45.4539	5.93	42.4	78.81	-0.482	Chloroplast
ClFAB2.1	460	52.6634	6.49	45.04	82.67	-0.417	Chloroplast
CsFAB2.2	396	45.3087	5.89	38.77	80.03	-0.461	Chloroplast
ClFAB2.2	459	52.5903	7.7	35.18	81.13	-0.436	Chloroplast
CoFAB2.1	396	45.2265	5.94	37.23	79.04	-0.471	Chloroplast
ClFAB2.3	396	45.3906	6.24	41.99	78.08	-0.494	Chloroplast
CoFAB2.3	396	45.3906	6.24	41.99	78.08	-0.494	Chloroplast
CsFAB2.3	396	45.4176	6.24	42.11	78.33	-0.495	Chloroplast
CcFAB2.1	396	45.3605	6.24	41.99	78.33	-0.487	Chloroplast
CsFAB2.4	399	45.4049	6.09	42.12	80.45	-0.346	Chloroplast
CoFAB2.4	399	45.466	6.2	44.26	81.43	-0.356	Chloroplast
ClFAB2.4	399	45.456	6.2	43.77	81.43	-0.354	Chloroplast
CoFAB2.5	399	45.456	6.2	43.77	81.43	-0.354	Chloroplast
CcFAB2.2	399	45.4521	6.48	43.83	81.43	-0.35	Chloroplast
CcFAB2.3	276	32.1026	5.69	34.08	79.82	-0.575	Mitochondrion
ClFAB2.5	337	39.0634	5.65	30.71	78.13	-0.565	Chloroplast
CcFAB2.4	399	45.6472	6.16	33.19	80.68	-0.432	Cytoplasm
CoFAB2.6	354	40.8164	5.81	29.88	83.19	-0.505	Cytoplasm
ClFAB2.6	399	45.4768	6.2	33.44	80.43	-0.433	Cytoplasm
CcFAB2.6	395	44.9354	6.4	40.51	83.19	-0.326	Chloroplast
CoFAB2.7	404	46.1909	6.47	38.38	81.34	-0.382	Chloroplast
CcFAB2.7	404	46.1669	6.2	43.33	80.59	-0.377	Chloroplast
CoFAB2.8	377	42.9911	6.04	41.29	83.29	-0.392	Chloroplast
CsFAB2.5	407	46.3972	6.47	43.49	81.7	-0.34	Chloroplast
CcFAB2.5	396	45.3479	6.36	33.88	81.26	-0.403	Chloroplast
ClFAB2.7	332	38.1645	5.21	38.37	81.08	-0.395	Cytoplasm
CoFAB2.9	396	45.1836	5.93	39.33	80.28	-0.393	Chloroplast
CsFAB2.6	395	45.1876	6.02	35	81.22	-0.406	Chloroplast
CoFAB2.2	395	45.0857	6.38	34.08	81.47	-0.349	Chloroplast
ClFAB2.8	395	45.1628	6.47	34.3	80.73	-0.367	Chloroplast
